# Supplementary material for: Societal Perception of Animal Videos on Social Media—Funny Content or Animal Suffering? A Survey
Source: Animals (Basel). 2024 Jul 31;14(15):2234. doi: 10.3390/ani14152234 (PMC11310948; doi:10.3390/ani14152234)
Supplement: Supplementary file 1 [file animals-14-02234-s001.zip]

Archive with 1 entries (1 files):
- Supplementary Materials_S1_S2_S3.pdf
